# Supplementary material for: Achieving Molecular Fluorescent Conversion from Aggregation-Caused Quenching to Aggregation-Induced Emission by Positional Isomerization
Source: Molecules. 2021 Dec 29;27(1):193. doi: 10.3390/molecules27010193 (PMC8747061; doi:10.3390/molecules27010193)
Supplement: Supplementary file 1 [file molecules-27-00193-s001.zip]

Archive with 2 entries (2 files):
- Crystaldata.rar
- molecules-1522679-supplementary.pdf
